# Supplementary material for: Fabrication of Textile Waste Fibers Aerogels with Excellent Oil/Organic Solvent Adsorption and Thermal Properties
Source: Gels. 2022 Oct 21;8(10):684. doi: 10.3390/gels8100684 (PMC9601950; doi:10.3390/gels8100684)
Supplement: Supplementary file 1 [file gels-08-00684-s001.zip]

Archive with 1 entries (1 files):
- gels-1974537-supplementary.pdf
